# Supplementary material for: Raw meat-based diet for pets: a neglected source of human exposure to Salmonella and pathogenic Escherichia coli clones carrying mcr, Portugal, September 2019 to January 2020
Source: Euro Surveill. 2024 May 2;29(18):2300561. doi: 10.2807/1560-7917.ES.2024.29.18.2300561 (PMC11067432; doi:10.2807/1560-7917.ES.2024.29.18.2300561)
Supplement: Supplementary_Tables [file 23-00561_ANTUNES_SupplementaryTables.xlsx]

## Sheet: Disclaimer
This supplementary material is hosted by Eurosurveillance as supporting information alongside the article “Raw meat-based diet for pets: a neglected source of human exposure to Salmonella and pathogenic Escherichia coli clones carrying mcr, Portugal””, on behalf of the authors, who remain responsible for the accuracy and appropriateness of the content. The same standards for ethics, copyright, at…

## Sheet: Table S1
Table S1. Characterization of the 55 dog food samples studied
Sample	Brand	Food type	Main ingredients (% of the main ingredient)	City (store)	Collection Date
1	C	Wet	Quail (>90%); pear	Matosinhos (pet store 1)	2019-09-01
2	D	Wet	Meat and animal/vegetal subproducts (4% veal, 4% liver)	Matosinhos (supermarket 1)	2019-09-01
3	E	Wet	Meat and animal subproducts (4% rabbit); cereals	Matosinhos (supermarket 2)	2019-09-01
4	F	Wet	Meat and animal subproducts (4% chicken); cereals; fish; carrots	Matosinhos (supermarket 3)	2019-09-01
5	F	Wet	Meat and animal subproducts (4% chicken); fish; vegetables	Póvoa de Varzim (supermarket)	2019-10-01
6	A	Raw-frozen	Veal (59%); salmon (20%); vegetables; salmon oil	Matosinhos (pet store 1)	Sep. 2019 - Jan.2020
7	G	Wet	Chicken (60%); plasma; rice; vegetables	Maia (supermarket 1)	Sep. 2019 - Oct. 2019
8	H	Wet	Meat and derivatives (4% beef); cereals; vegetables; fruit	Póvoa de Varzim (supermarket)	2019-10-01
9	I	Wet	Meat and animal subproducts (4% chicken, 4% turkey, 4% lamb)	Póvoa de Varzim (supermarket)	2019-10-01
10	D	Wet	Pate with meat and animal subproducts (4% poultry, 4% liver)	Maia (supermarket 1)	2019-10-01
11	D	Wet	Meat and animal subproducts (4% chicken); cereals; vegetables	Maia (supermarket 1)	2019-10-01
12	R	Dry	Dehydrated proteins of poultry/pork; chicken meat/fat	Matosinhos (supermarket 3)	2019-10-01
13	R	Treats	Cereals; oils/fats; meat and animal subproducts	Matosinhos (supermarket 3)	2019-10-01
14	F	Treats	Cereals; oils/fats; meat and animal subproducts	Matosinhos (supermarket 3)	2019-10-01
15	A	Raw-frozen	Chicken (60%); lamb (19%); vegetables	Matosinhos (pet store 1)	2019-10-01
16	A	Raw-frozen	Chicken (60%); veal (19%); vegetables	Matosinhos (pet store 1)	Sep. 2019 - Jan.2020
17	A	Raw-frozen	Turkey (60%); lamb (20%); vegetables	Matosinhos (pet store 1)	Sep. 2019 - Jan.2020
18	A	Raw-frozen	Steer (79%); vegetables; salmon oil	Matosinhos (pet store 1)	Oct. 2019 - Nov. 2019
19	S	Dry	Rice and rice protein; fish oil; hydrolyzed salmon protein; vitamins	Maia (veterinary clinic 1)	2019-10-01
20	K	Wet	Stew with chicken (8%) and vegetables (2%)	Maia (veterinary clinic 1)	2019-10-01
21	T	Dry	Dehydrated chicken (27%); cereals; oils; dry aromatic plants	Maia (veterinary clinic 1)	2019-10-01
22	B	Wet	Beef (>40%); meat broth; tripe; vegetables; rice	Maia (pet store 1)	2019-10-01
23	B	Wet	Chicken (>60%); meat broth; tripe; vegetables; rice	Maia (pet store 1)	2019-10-01
24	F	Dry	Chicken (20%); dehydrated proteins of poultry; rice; fish oil; corn flour	Maia (veterinary clinic 1)	2019-10-01
25	B	Raw-frozen	Duck (80%); vegetables; fruit	Matosinhos (pet store 2)	2019-11-01
26	B	Raw-frozen	Deer (80%); vegetables; fruit	Matosinhos (pet store 2)	2019-11-01
27	I	Wet	Meat and animal subproducts (4% chicken); cereals; vegetables	Maia (supermarket 2)	2019-11-01
28	M	Wet	Meat and derivatives (4% chicken, 4% lamb); cereals; vegetables	Maia (supermarket 2)	2019-11-01
29	N	Wet	Meat and derivatives (4% chicken); cereals; vegetables	Maia (supermarket 2)	2019-11-01
30	I	Treats	Meat and animal subproducts (4% chicken, 4% cow); cereals; fish	Maia (supermarket 2)	2019-11-01
31	U	Dry	Salmon (21%); fish flours; potatoes; oils	Maia (veterinary clinic 1)	2019-10-01
32	V	Dry	Dehydrated pork and poultry proteins; rice; bean peel; peas	Maia (veterinary clinic 1)	2019-10-01
33	K	Dry	Dehydrated proteins of poultry; corn; corn flour; animal fat; fish oil	Maia (veterinary clinic 1)	2019-10-01
34	N	Wet	Meat and derivatives (4% chicken); cereals; vegetables	Maia (supermarket 2)	2019-11-01
35	O	Wet	Meat and derivatives (4% cow); fish; vegetable subproducts	Porto (supermarket 1)	2019-11-01
36	W	Dry	Meat and animal subproducts; cereals; oils/ fats; fish and subproducts	Porto (supermarket 1)	2019-11-01
37	M	Treats	Meat and animal subproducts (4% chicken, 4% cow, 4% lamb)	Porto (supermarket 1)	2019-11-01
38	F	Treats	Meat and animal subproducts; cereals; oils/ fats; dairy	Porto (supermarket 1)	2019-11-01
39	P	Wet	Chicken (60%); vegetables	Maia (supermarket 3)	2019-11-01
40	P	Wet	Meat and derivatives (55%); fish and derivatives (5% salmon)	Maia (supermarket 3)	2019-11-01
41	X	Semi-moist	Pork/beef meat; pork heart; cereals	Matosinhos (supermarket 3)	2019-11-01
42	Z	Treats	Cereals; vegetables subproducts; meat and animal subproducts; dairy	Maia (supermarket 3)	2019-11-01
43	L	Treats	Cereals; meat and animal subproducts; meat flour; oils/fats	Maia (supermarket 3)	2019-11-01
44	Q	Wet	Meat and animal subproducts (4% turkey); cereals	Matosinhos (pet store 1)	2019-11-01
45	A	Raw-frozen	Steer (79%); vegetables; salmon oil	Matosinhos (pet store 1)	Oct. 2019 - Nov. 2019
46	A	Raw-frozen	Veal (59%); salmon (20%); vegetables; salmon oil	Matosinhos (pet store 1)	Sep. 2019 - Jan.2020
47	Q	Wet	Fish (trout 20%, salmon 14%, sardine 10%); vegetables	Matosinhos (pet store 1)	2020-01-01
48	Y	Semi-moist	Meat and animal subproducts (60% cereals; vegetables	Matosinhos (supermarket 1)	2019-12-01
49	Y	Semi-moist	Meat and animal subproducts (85% vegetables	Matosinhos (supermarket 1)	2019-12-01
50	Y	Semi-moist	Meat and animal subproducts (85% vegetables	Matosinhos (supermarket 1)	2019-12-01
51	B	Raw-frozen	Turkey (50%); goose (30%); vegetables; fruit	Matosinhos (pet store 2)	2020-01-01
52	B	Raw-frozen	Turkey (40%); salmon (20%); white fish (20%); vegetables	Matosinhos (pet store 2)	2020-01-01
53	A	Raw-frozen	Veal (59%); salmon (20%); vegetables; salmon oil	Matosinhos (pet store 1)	Sep. 2019 - Jan.2020
54	A	Raw-frozen	Turkey (60%); lamb (20%); vegetables	Matosinhos (pet store 1)	Sep. 2019 - Jan.2020
55	A	Raw-frozen	Chicken (60%); veal (19%); vegetables	Matosinhos (pet store 1)	Sep. 2019 - Jan.2020

## Sheet: Table S2
Table S2. Characterization of the 22 genomes represented in the grape tree of of Salmonella Typhimurium monophasic variant S. 1,4,[5],12:i:- ST34/cgST142761 (HC5_142761)
							Antibiotic resistance genes						Acquired Metal Tolerance Genes
Isolate	Country	Source	Year	ST	cgMLST	NUM_FOUND	aac(6')-Iaa	strA	strB	blaTEM-1B	sul2	tet(B)	arsRD2A2BCA1D1	merEDACPTR	pcoGE1ABCDRSE2	silERSCFBAGP
SAL_LB4229AA - R54_S100	Portugal	Raw pet food	2020	34	142761	6	1	1	1	1	1	1	1	1	1	1
SAL_TA5721AA	United Kingdom	Human	2018	34	142932	6	1	1	1	1	1	1	1	1	1	1
SAL_SA6002AA	United Kingdom	Human	2018	34	142761	6	1	1	1	1	1	1	1	1	1	1
SAL_TA5439AA	France	Human	2018	34	150401	6	1	1	1	1	1	1	1	1	1	1
SAL_TA5695AA	France	Human	2018	34	150646	6	1	1	1	1	1	1	1	1	1	1
SAL_SA5824AA	France	Human	2018	34	142932	6	1	1	1	1	1	1	1	1	1	1
SAL_UA6238AA	France	Human	2018	34	163262	6	1	1	1	1	1	1	1	1	1	1
SAL_UA7145AA	France	Human	2018	34	163786	6	1	1	1	1	1	1	1	1	1	1
SAL_WA8421AA	France	Human	2019	34	180660	6	1	1	1	1	1	1	1	1	1	1
SAL_WA9116AA	France	Human	2019	34	181237	6	1	1	1	1	1	1	1	1	1	1
SAL_XA1315AA	France	Human	2019	34	181854	6	1	1	1	1	1	1	1	1	1	1
SAL_EB6031AA	France	Human	2020	34	243925	6	1	1	1	1	1	1	1	1	1	1
SAL_EB6294AA	France	Human	2020	34	244490	6	1	1	1	1	1	1	1	1	1	1
SAL_EB9124AA	United Kingdom	Human	2020	34	247147	6	1	1	1	1	1	1	1	1	1	1
SAL_FB2021AA	Czech Republic	Human	2021	34	249379	6	1	1	1	1	1	1	1	1	1	1
SAL_WA8421AA	France	Human	2021	34	245660	6	1	1	1	1	1	1	1	1	1	1
SAL_EB8677AA	France	Human	2020	34	246291	6	1	1	1	1	1	1	0	1	0	0
SAL_HB6220AA	France	Human	2021	34	262929	6	1	1	1	1	1	1	1	1	1	1
SAL_ZA2606AA	United Kingdom	Human	2020	34	201463	6	1	1	1	1	1	1	1	1	1	1
SAL_JB2243AA	France	Human	2021	34	282169	6	1	1	1	1	1	1	1	1	1	1
SAL_KB9362AA	France	Human	2022	34	296403	6	1	1	1	1	1	1	1	1	1	1
SAL_ZA2606AA	France	Human	2018	34	150634	1	1	0	0	0	0	0	1	0	1	1

## Sheet: Table S3
Table S3. Characterization of the 14 genomes represented in the grape tree of E. coli ST297/cgST193137 (HC100_3512) isolates
							Antibiotic resistance genes																																		Virulence genes
Isolate	Country	Source	Year	ST	cgMLST	NUM_FOUND	aac(3)-IIa	aadA16	aadA2	aadA1	strA	strB	aph(3')-IIa_2	aph(3')-Ia_7	aph(6)-Id	blaCARB-2	blaCMY-2	blaCTX-M-14	blaCTX-M-1	blaCTX-M-65	blaSHV-12	blaTEM-1A	blaTEM-1B	blaTEM-1C	cmlA1	dfrA14	dfrA16	dfrA1	dfrA5	fosA3	lnu(G)	mcr-1.1	mdf(A)	mph(B)	qnrB19	sul1	sul2	sul3	tet(A)	tet(B)	cma	cvaC	gad	hlyF	iroN	iss	iutA	lpfA	ompT
ESC_YA9777AA; R26_1_100	Portugal	Raw pet food	2020	297	193137	10	0	0	1	1	0	0	0	0	0	1	0	0	0	0	0	0	1	0	1	0	1	0	0	0	1	1	1	0	0	0	0	1	0	0	0	0	1	0	0	0	0	1	1
ESC_RA2900AA	Italy	Livestock	2017	297	138377	10	1	0	0	1	1	0	0	1	1	0	0	0	0	0	0	1	0	0	0	0	0	1	0	0	0	0	1	1	0	1	0	0	0	0	0	0	1	0	0	0	0	1	1
ESC_VA4301AA	Portugal	Poultry	2018	297	167644	8	0	0	1	1	0	0	0	0	0	0	0	0	0	0	0	1	0	0	1	0	0	0	0	0	0	1	1	0	0	0	0	1	1	0	0	1	1	1	1	1	1	1	1
ESC_TA8566AA	Netherlands	Human	2014	297	190921	7	0	0	0	1	0	0	0	0	0	0	0	1	0	0	0	0	1	0	0	0	0	1	0	0	0	0	1	0	0	1	0	0	1	0	1	1	1	1	1	1	0	1	1
ESC_FA0204AA	Netherlands	Poultry	2014	297	191345	8	0	0	1	1	0	0	0	0	0	0	0	0	0	0	1	1	0	0	1	0	0	0	0	0	0	0	1	0	0	0	0	1	1	0	1	1	1	0	1	1	0	1	1
ESC_AB9485AA	Ecuador	Enviroment	2021	297	208541	7	0	1	0	0	0	0	1	0	0	0	0	0	0	0	1	0	0	0	0	0	0	0	0	0	0	0	1	0	1	1	0	0	1	0	0	0	1	0	1	0	1	1	1
ESC_AB9207AA	Ecuador	Human	2021	297	213010	9	0	0	0	0	0	1	0	0	1	0	0	0	0	1	0	0	1	0	0	1	0	0	0	1	0	0	1	0	0	0	1	0	1	0	1	1	1	1	1	1	1	1	1
ESC_CB1155AA	Germany	Human	2021	297	218183	7	0	0	0	0	0	1	0	0	1	0	1	0	0	0	0	0	1	0	0	0	0	0	1	0	0	0	1	0	0	0	1	0	0	0	0	1	1	1	1	1	1	1	1
ESC_EA3872AA	Germany	Human	2014	297	29145	2	0	0	0	0	0	0	0	0	0	0	0	0	1	0	0	0	0	0	0	0	0	0	0	0	0	0	1	0	0	0	0	0	0	0	0	1	1	1	1	1	1	1	1
ESC_GA4771AA	Uganda	Poultry	2016	297	45901	5	0	0	0	0	0	0	0	0	1	0	0	0	0	0	0	0	0	0	0	1	0	0	0	0	0	0	1	0	0	0	1	0	1	0	0	0	1	0	0	0	0	1	1
ESC_GA4773AA	Uganda	Poultry	2016	297	45894	5	0	0	0	0	0	0	0	0	1	0	0	0	0	0	0	0	0	0	0	1	0	0	0	0	0	0	1	0	0	0	1	0	1	0	0	0	1	0	0	0	0	1	1
ESC_GA4775AA	Uganda	Poultry	2016	297	45894	5	0	0	0	0	0	0	0	0	1	0	0	0	0	0	0	0	0	0	0	1	0	0	0	0	0	0	1	0	0	0	1	0	1	0	0	0	1	0	0	0	0	1	1
ESC_IA2299AA	Germany	Human	2015	297	59463	6	0	0	0	0	0	1	0	0	1	0	0	0	0	0	0	0	1	0	0	0	0	0	1	0	0	0	1	0	0	0	1	0	0	0	0	1	1	1	1	1	1	1	1
ESC_MA8519AA	Kenya	Environment	2016	297	96576	6	0	0	0	1	0	0	0	0	0	0	0	0	0	0	0	0	0	1	0	0	0	1	0	0	0	0	1	0	0	1	0	0	1	0	0	0	1	0	0	0	0	1	1
[truncated: 5 more columns]

## Sheet: Table S4
Table S4. Characterization of the 6 genomes represented in grape tree of E. coli ST3997/cgST193139 (HC50_57741).
							Antibiotic resistance genes																	Virulence genes												Acquired Metal Tolerance Genes
Isolate	Country	Source	Year	ST	cgMLST	NUM_FOUND	aadA2	ant(3'')-Ia	strA	strB	blaCTX-M-15	blaTEM-1B	cmlA1	dfrA14	floR	fosA3	mcr-1.1	mdf(A)	qnrS1	sul2	sul3	tet(A)	tet(B)	cma	cvaC	etsC	gad	hlyF	iroN	iss	iutA	ompT	papA_F19	terC	traT	arsR1BC(R2)	merRTPCADE
ESC_YA9779AA; R52_8	Portugal	Raw pet food	2020	3997	193139	11	0	0	1	1	0	1	0	0	0	0	1	1	0	0	0	0	1	1	1	1	1	1	1	1	0	1	0	1	1	1*	0
ESC_MA6620AA	China	Human	2017	3997	95899	11	0	0	1	0	1	1	0	1	1	1	1	1	1	1	0	1	0	1	1	0	1	1	1	1	1	1	1	1	1	1*	0
ESC_MA6663AA	China	Human	2017	3997	95936	11	0	0	1	0	1	1	0	1	1	1	1	1	1	1	0	1	0	1	1	0	1	1	1	1	1	1	1	1	1	1*	0
ESC_WA5829AA	China	Human	2017	3997	95899	11	0	0	1	0	1	1	0	1	1	1	1	1	1	1	0	1	0	1	1	0	1	1	1	1	1	1	1	1	1	1*	0
ESC_WA5836AA	China	Human	2017	3997	95936	11	0	0	1	0	1	1	0	1	1	1	1	1	1	1	0	1	0	1	1	0	1	1	1	1	1	1	1	1	1	1*	0
ESC_DB3555AA	Czech republic	Human	2020	3997	227583	8	1	1	0	0	0	1	1	1	0	0	1	1	0	0	1	0	0	1	1	0	1	1	0	0	0	1	0	1	1	1	0
* Isolates with an absence of arsR2 gene in the ars operon. The variable presence of this gene is represented between curved brackets.

## Sheet: Table S5
Table S5. Analysis by the MOB-Recon of the IncX4 plasmids recovered from Escherichia coli (n=2) from raw pet food
		Plasmid Characterization (MOB-RECON)						Nearest Plasmid Characterization
Plasmid_name	Isolation_year	No. Contigs	Plasmid_size	Plasmid_replicons	Relaxase_type(s)	MPF_type	Mobility	Mash_nearest_neighbor	Mash_neighbor_distance	Plasmid_name	Isolate_species	Host	Isolation_source	Country
pR26_1_100_AA619_IncX4	2019	2	33789	IncX4	MOBP	MPF_T	conjugative	CP016550	0.00126265	unnamed4	Escherichia coli	Homo sapiens	Feces	Netherlands
pR52_8_AA619_IncX4	2020	1	32534	IncX4	MOBP	MPF_T	conjugative	KX894453	0.000780658	pMCR-1-IHIT35346	Escherichia coli	Sus scrofa domesticus	Feces	Italy
